# Supplementary material for: Megalurothrips usitatus Directly Causes the Black-Heads and Black-Tail Symptoms of Cowpea along with the Production of Insect-Resistance Flavonoids
Source: Plants (Basel). 2023 Nov 15;12(22):3865. doi: 10.3390/plants12223865 (PMC10675644; doi:10.3390/plants12223865)
Supplement: Supplementary file 1 [file plants-12-03865-s001.zip]

Archive with 1 entries (1 files):
- plants-2689969-supplementary.pdf
